# Supplementary material for: Prenatal and postnatal challenges affect the hypothalamic molecular pathways that regulate hormonal levels
Source: PLoS One. 2023 Oct 18;18(10):e0292952. doi: 10.1371/journal.pone.0292952 (PMC10584192; doi:10.1371/journal.pone.0292952)
Supplement: S1 Fig — (XLSX) [file pone.0292952.s001.xlsx]

## Sheet: Figure S1
Figure S1. Experimental design scheme.
