# Supplementary material for: Prenatal and postnatal challenges affect the hypothalamic molecular pathways that regulate hormonal levels
Source: PLoS One. 2023 Oct 18;18(10):e0292952. doi: 10.1371/journal.pone.0292952 (PMC10584192; doi:10.1371/journal.pone.0292952)
Supplement: S1 Table — (XLSX) [file pone.0292952.s002.xlsx]

## Sheet: Table S1
Table S1. Genes differentially expressed at False Discovery Rate-adjusted p value < 0.05 and log2(fold change) (LFC) across the effects of maternal immune inflammation (MIA), nursing withdrawal (Nur), sex and interactions (-).
Effect	Gene	LFC
MIA-Nur	LOC100625207	-8.21
MIA-Nur	PYURF	-7.73
MIA-Nur	ACP7	-6.74
MIA-Nur	LOC100624149	-6.79
MIA-Nur	CGA	-5.66
MIA-Nur	LOC110257894	-5.06
MIA-Nur	LOC110255257	-7.62
MIA-Nur	LOC110261125	-4.13
MIA-Nur	UBD	4.25
MIA-Nur	LOC100624329	-3.65
MIA-Nur	FSHB	-3.48
MIA-Nur	TTR	3.32
MIA-Nur	LOC102163884	-3.26
MIA-Nur	CNPY1	-3.38
MIA-Nur	LOC106505961	3.83
MIA-Nur	LOC110258996	-3.26
MIA-Nur	EN2	-3.22
MIA-Nur	POU4F1	-3.39
MIA-Nur	AGRP	-2.86
MIA-Nur	SLA-DRA	2.83
MIA-Nur	FSIP2	-2.86
MIA-Nur	LOC100628139	-2.97
MIA-Nur	LOC110257909	-2.98
MIA-Nur	SLA-DQA1	2.73
MIA-Nur	CIDEA	-2.69
MIA-Nur	EIF1AY	-12.1
Nur-Sex	PYURF	-17.2
Nur-Sex	SLC6A3	7.11
Nur-Sex	EN2	6.25
Nur-Sex	ACP7	-5.74
Nur-Sex	POU4F1	5.37
Nur-Sex	FOXA2	4.43
Nur-Sex	LOC110258996	-4.18
Nur-Sex	CXCL9	4.78
Nur-Sex	GH1	3.87
Nur-Sex	CGA	-3.86
Nur-Sex	LOC110261674	-4.25
Nur-Sex	AGRP	-3.79
Nur-Sex	LOC102167127	-3.93
Nur-Sex	CPS1	3.71
Nur-Sex	LOC106508272	-3.55
Nur-Sex	LOC396781	3.66
Nur-Sex	TRDN	3.2
Nur-Sex	ATP5PD	3.15
Nur-Sex	CNPY1	3.26
Nur-Sex	ALDH1A1	3.03
Nur-Sex	LOC110257903	3.17
Nur-Sex	LOC110261666	-3.08
Nur-Sex	KLRK1	3.47
Nur-Sex	NPY	-2.86
Nur-Sex	NMU	-2.91
Nur-Sex	NR5A2	-2.84
Nur-Sex	UBD	3.11
Nur-Sex	SLA-DRA	2.76
Nur-Sex	KISS1	-2.71
Nur-Sex	LOC106505961	2.91
Nur-Sex	TTC6	2.64
Nur-Sex	LOC110262064	-2.63
Nur-Sex	LOC106509181	2.53
Nur-Sex	TSHR	-2.54
Nur-Sex	LOC100523789	2.48
Nur-Sex	LOC110259143	-2.59
Nur-Sex	LOC102163816	2.41
MIA-Sex	LOC100624590	-13.06
MIA-Sex	EIF1AY	-12.36
MIA-Sex	LOC110255320	-10.33
MIA-Sex	LOC110257883	-9.99
MIA-Sex	LOC100625207	-7.45
MIA-Sex	LOC110255257	-8.11
MIA-Sex	PYURF	-7.69
MIA-Sex	LOC102162178	-9.09
MIA-Sex	LOC110257905	-7.62
MIA-Sex	PRL	6.16
MIA-Sex	GH1	5.99
MIA-Sex	LOC100624149	-5.61
MIA-Sex	LOC396706	-6.35
MIA-Sex	FERD3L	4.54
MIA-Sex	LOC106505961	5.27
MIA-Sex	LOC110256043	4.42
MIA-Sex	LOC110257894	-4.09
MIA-Sex	SSPO	3.92
MIA-Sex	LOC110258197	-4.14
MIA-Sex	ACP7	-3.78
MIA-Sex	UBD	3.53
MIA-Sex	FOXG1	-3.31
MIA-Sex	LOC110257896	-3.53
MIA-Sex	SLC5A7	3.11
MIA-Sex	LOC106508264	-3.05
MIA-Sex	TFAP2B	3.11
MIA-Sex	SLA-DRA	3
MIA-Sex	SLA-DQA1	2.93
MIA-Sex	LOC100624329	-2.86
MIA-Sex	SHOX2	2.9
MIA-Sex	ESM1	2.9
MIA-Sex	KLRK1	3.13
MIA-Sex	LOC110261581	-2.86
MIA-Sex	LOC100523789	2.75
MIA-Sex	LOC110255376	-2.67
MIA-Sex	MARCO	3.06
MIA-Sex	ISG20	2.98
MIA-Sex	DMRTA2	2.68
MIA-Sex	PAX3	2.71
MIA-Sex	LOC110258103	-2.82
MIA-Sex	CIDEA	-2.63
MIA-Sex	POU4F1	2.84
MIA	LOC100624590	-13.06
MIA	EIF1AY	-12.22
MIA	PYURF	-9.21
MIA	LOC110255320	-10.1
MIA	LOC110257883	-9.92
MIA	LOC100625207	-7.09
MIA	LOC110255257	-8.03
MIA	LOC110257905	-7.78
MIA	CGA	-6.64
MIA	LOC102162178	-8.97
MIA	LOC100624149	-5.64
MIA	LOC396781	-5.61
MIA	LOC100125542	-4.51
MIA	LOC396706	-6.26
MIA	LOC110257894	-3.73
MIA	FSHB	-3.25
MIA	ACP7	-3.29
MIA	SHOX2	3.36
MIA	LOC110257896	-3.63
MIA	AGRP	-2.98
MIA	LOC100152327	-2.95
MIA	CIDEA	-2.72
MIA	KISS1	-2.65
MIA	LOC100624329	-2.61
MIA	LOC106505961	3.41
MIA	KRT8	-2.56
MIA	EN2	-2.4
MIA	LHB	-2.34
MIA	FERD3L	2.49
MIA	NPY	-2.1
MIA	TRDN	2.25
MIA	CNPY1	-2.08
MIA	ESM1	2.2
MIA	CTSW	-2.29
MIA	MSX1	-1.98
MIA	LOC106508477	2.2
MIA	LOC102163011	2.07
MIA	LOC100739663	-2.02
MIA	KCNK5	-1.91
Nur	PYURF	6.64
Nur	MMP1	4.07
Nur	ACP7	3.54
Nur	AGRP	2.71
Nur	SLC6A3	-2.55
Nur	UBD	-2.77
Nur	NPY	2.31
Nur	LOC110258996	2.16
Nur	LOC110258197	2.21
Nur	LOC102163816	1.93
Nur	LOC110257903	-1.93
Nur	LOC110261125	1.86
Nur	LOC106506628	1.88
Nur	LOC110258600	1.87
Nur	LOC102163884	1.85
Nur	LOC110259191	1.86
Sex	LOC100624590	14.69
Sex	EIF1AY	14.3
Sex	LOC110257905	12.18
Sex	LOC110255320	11.73
Sex	LOC110257883	12.19
Sex	LOC100625207	8.96
Sex	LOC110255257	9.84
Sex	LOC100624149	8.15
Sex	PYURF	7.74
Sex	LOC102162178	9.42
Sex	LOC110257896	7.38
Sex	LOC396706	9.13
Sex	LOC110257894	5.69
Sex	LOC110257910	8.05
Sex	LOC100624329	4.06
Sex	FOXA2	-3.94
Sex	CGA	3.62
Sex	POU4F1	-3.15
Sex	GH1	-2.61
Sex	LOC110258721	-2.82
Sex	AGRP	2.54
Sex	SLC6A3	-2.49
Sex	EN2	-2.59
Sex	GATA3	-2.46
Sex	LOC100623862	-2.45
Sex	LOC106508264	2.41
Sex	LOC110255376	2.3
Sex	LOC100521140	2.2
Sex	LOC106505961	-2.43
Sex	ACP7	2.21
Sex	CPS1	-2.22
Sex	LOC100512976	2.17
Sex	LOC110255378	2.16
Sex	LOC100625684	2.25
Sex	LOC110262271	2.2
Sex	LOC100514307	2.15
Sex	LOC102165149	2.03
Sex	LOC100738133	2.07
Sex	LOC100738083	2.04
Sex	DAO	-1.97
Sex	LOC110256043	-2.04
Sex	LOC102163816	-1.95
Sex	GNRH2	-1.96
Sex	LOC100624648	-1.95
Sex	LOC106506628	1.97
Sex	SSPO	-1.94
Sex	FERD3L	-1.92
Sex	LOC100522746	1.91
Sex	LOC100737900	1.88
Sex	LOC100737816	1.89
Sex	NPY	1.84
Sex	LOC102163011	-1.85
Sex	LOC100737856	1.92
Sex	LOC110261666	1.88
Sex	LOC110258197	2.01
Sex	SHOX2	-1.81
Sex	LOC102165268	2
Sex	TRDN	-1.79
Sex	KISS1	1.77
Sex	PAX3	-1.78
Sex	ATP5PD	-1.7
