# Supplementary material for: Prenatal and postnatal challenges affect the hypothalamic molecular pathways that regulate hormonal levels
Source: PLoS One. 2023 Oct 18;18(10):e0292952. doi: 10.1371/journal.pone.0292952 (PMC10584192; doi:10.1371/journal.pone.0292952)
Supplement: S2 Table — (XLSX) [file pone.0292952.s003.xlsx]

## Sheet: Table S2
Table S2. Enriched Gene Ontology biological processes including at least 5 differentially expressed (False Discovery Rate-adjusted p value < 0.05) genes across MIA, nursing withdrawal, sex, and interactions levels.
GO identifier	Description			Gene Number	Enrichment Ratio	p value	FDR-adjusted p value
GO:0010817	regulation of hormone levels			11	7.9	8.8e-08	0.0008
GO:0010469	regulation of signaling receptor activity			10	6.72	1.6e-06	0.0053
GO:0042445	hormone metabolic process			7	11.89	1.8e-06	0.0053
GO:0071495	cellular response to endogenous stimulus			13	3.57	3.7e-05	0.056
GO:0032870	cellular response to hormone stimulus			9	4.84	7.8e-05	0.089
GO:0045944	positive regulation of transcription by RNA polymerase II			11	3.49	0.00021	0.13
GO:0009914	hormone transport			6	6.9	0.00021	0.13
GO:0009755	hormone-mediated signaling pathway			5	7.81	0.00043	0.18
GO:0007186	G protein-coupled receptor signaling pathway			11	3.16	0.0005	0.19
