# Supplementary material for: Prenatal and postnatal challenges affect the hypothalamic molecular pathways that regulate hormonal levels
Source: PLoS One. 2023 Oct 18;18(10):e0292952. doi: 10.1371/journal.pone.0292952 (PMC10584192; doi:10.1371/journal.pone.0292952)
Supplement: S3 Table — (XLSX) [file pone.0292952.s004.xlsx]

## Sheet: Table S3
Table S3. Gene Ontology biological processes and KEGG pathways enriched at False Discovery Rate-adjusted p value < 0.05 for maternal immune activation (MIA), nursing withdrawal (Nur), sex, and interactions (-).
Effect	Kegg Pathway Identifier	Description	Normalized Enrichment Score
MIA-Nur	ssc05150	Staphylococcus aureus infection	2.96
MIA-Nur	ssc04612	Antigen processing and presentation	2.95
MIA-Nur	ssc04940	Type I diabetes mellitus	2.69
MIA-Nur	ssc04672	Intestinal immune network for IgA production	2.47
MIA-Nur	ssc05012	Parkinson disease	2.44
MIA-Nur	ssc00020	Citrate cycle (TCA cycle)	2.35
MIA-Nur	ssc04145	Phagosome	2.32
MIA-Nur	ssc04514	Cell adhesion molecules (CAMs)	2.31
MIA-Nur	ssc05164	Influenza A	2.3
MIA-Nur	ssc05140	Leishmaniasis	2.29
MIA-Nur	ssc04740	Olfactory transduction	-2.28
MIA-Nur	ssc04950	Maturity onset diabetes of the young	-1.73
Nur-sex	ssc04612	Antigen processing and presentation	2.64
Nur-sex	ssc05330	Allograft rejection	2.49
Nur-sex	ssc05332	Graft-versus-host disease	2.36
Nur-sex	ssc05140	Leishmaniasis	2.33
Nur-sex	ssc04940	Type I diabetes mellitus	2.32
Nur-sex	ssc05169	Epstein-Barr virus infection	2.3
Nur-sex	ssc00260	Glycine, serine and threonine metabolism	2.25
Nur-sex	ssc03010	Ribosome	2.28
Nur-sex	ssc04672	Intestinal immune network for IgA production	2.23
Nur-sex	ssc05416	Viral myocarditis	2.17
Nur-sex	ssc04740	Olfactory transduction	-2.07
MIA-sex	ssc04612	Antigen processing and presentation	2.67
MIA-sex	ssc05150	Staphylococcus aureus infection	2.6
MIA-sex	ssc05164	Influenza A	2.49
MIA-sex	ssc04672	Intestinal immune network for IgA production	2.46
MIA-sex	ssc04514	Cell adhesion molecules (CAMs)	2.44
MIA-sex	ssc04145	Phagosome	2.44
MIA-sex	ssc04940	Type I diabetes mellitus	2.41
MIA-sex	ssc05140	Leishmaniasis	2.41
MIA-sex	ssc04659	Th17 cell differentiation	2.4
MIA-sex	ssc04658	Th1 and Th2 cell differentiation	2.39
MIA-sex	ssc04740	Olfactory transduction	-2.59
MIA	ssc05320	Autoimmune thyroid disease	-2.36
MIA	ssc05330	Allograft rejection	-2.28
MIA	ssc05033	Nicotine addiction	2.04
MIA	ssc05416	Viral myocarditis	-2.16
MIA	ssc05332	Graft-versus-host disease	-2.14
MIA	ssc03010	Ribosome	-2.11
MIA	ssc05150	Staphylococcus aureus infection	-2.16
MIA	ssc04940	Type I diabetes mellitus	-2.12
MIA	ssc04640	Hematopoietic cell lineage	-2.09
Nur	ssc04740	Olfactory transduction	2.17
Nur	ssc05150	Staphylococcus aureus infection	-2.59
Nur	ssc05012	Parkinson disease	-2.67
Nur	ssc03010	Ribosome	-2.77
Nur	ssc04612	Antigen processing and presentation	-2.79
Nur	ssc04940	Type I diabetes mellitus	-2.28
Nur	ssc05145	Toxoplasmosis	-2.15
Nur	ssc05330	Allograft rejection	-2.29
Nur	ssc05168	Herpes simplex infection	-2.17
Nur	ssc05332	Graft-versus-host disease	-2.31
Nur	ssc03410	Base excision repair	-2.18
sex	ssc05330	Allograft rejection	-2.16
sex	ssc05332	Graft-versus-host disease	-2.26
sex	ssc04612	Antigen processing and presentation	-2.45
sex	ssc04940	Type I diabetes mellitus	-2.12
sex	ssc05168	Herpes simplex infection	-1.94
sex	ssc00910	Nitrogen metabolism	-1.92
sex	ssc05150	Staphylococcus aureus infection	-1.88
sex	ssc04658	Th1 and Th2 cell differentiation	-1.87
sex	ssc05416	Viral myocarditis	-1.81
sex	ssc00260	Glycine, serine and threonine metabolism	-1.82
sex	ssc04740	Olfactory transduction	2.39
Effect	GO Biological Process Identifier	Description	Normalized Enrichment Score
MIA-Nur	GO:0050808	synapse organization	1.8
MIA-Nur	GO:0008277	regulation of G protein-coupled receptor signaling pathway	1.84
MIA-Nur	GO:0009308	amine metabolic process	1.86
MIA-Nur	GO:0031099	regeneration	1.89
MIA-Nur	GO:0072593	reactive oxygen species metabolic process	1.94
MIA-Nur	GO:0051186	cofactor metabolic process	1.97
MIA-Nur	GO:0072376	protein activation cascade	1.99
MIA-Nur	GO:0006839	mitochondrial transport	2.13
MIA-Nur	GO:0099504	synaptic vesicle cycle	2.17
MIA-Nur	GO:0015844	monoamine transport	2.17
MIA-Nur	GO:0015837	amine transport	2.28
MIA-Nur	GO:2001057	reactive nitrogen species metabolic process	2.2
MIA-Nur	GO:0001505	regulation of neurotransmitter levels	2.54
MIA-Nur	GO:0006836	neurotransmitter transport	2.41
MIA-Nur	GO:2001057	reactive nitrogen species metabolic process	2.03
MIA-Nur	GO:0002252	immune effector process	2.18
MIA-Nur	GO:0001505	regulation of neurotransmitter levels	2.16
Nur	GO:0051301	cell division	-1.83
Nur	GO:0051186	cofactor metabolic process	-1.82
Nur	GO:0006091	generation of precursor metabolites and energy	-1.81
Nur	GO:0009636	response to toxic substance	-1.77
Nur	GO:0006836	neurotransmitter transport	-1.81
Nur	GO:0072521	purine-containing compound metabolic process	-1.8
Nur	GO:0007163	establishment or maintenance of cell polarity	-1.88
Nur	GO:0002252	immune effector process	-1.93
Nur	GO:0003014	renal system process	-1.92
Nur	GO:0061024	membrane organization	-2.08
Nur	GO:0031099	regeneration	-2.16
Nur	GO:0007005	mitochondrion organization	-2.17
Nur	GO:0006839	mitochondrial transport	-2.36
