# Supplementary material for: Prenatal and postnatal challenges affect the hypothalamic molecular pathways that regulate hormonal levels
Source: PLoS One. 2023 Oct 18;18(10):e0292952. doi: 10.1371/journal.pone.0292952 (PMC10584192; doi:10.1371/journal.pone.0292952)
Supplement: S4 Table — (XLSX) [file pone.0292952.s005.xlsx]

## Sheet: Table S4
Table S4. The log2(fold changes) for each contrast between groups depicted in the gene networks.
Gene	Fe.Wi.Vi-Fe.Nu.Vi1	Ma.Nu.Co_Ma.Nu.Vi	Ma.Wi.Vi-Ma.Nu.Vi	Fe.Nu.Co_Fe.Nu.Vi	Ma.Nu.Co_Fe.Nu.Co	Fe.Wi.Co-Fe.Nu.Co	Ma.Nu.Vi-Fe.Nu.Vi	Ma.Wi.Co-Fe.Wi.Co	Ma.Wi.Vi-Fe.Wi.Vi	Ma.Wi.Co-Ma.Wi.Vi	Ma.Wi.Co_Ma.Nu.Co	Fe.Wi.Co-Fe.Wi.Vi
Aldh1a1	-1.15	-1.05	-1.12	0.41	-0.95	-1.41	0.5	2.08	0.53	1.69	1.62	0.15
Foxa2	-2.12	-1.17	1.14	1	-3.96	-0.52	-1.79	0.49	1.47	1.62	3.93	2.59
Ttr	2.09	2.43	0.24	1.8	1.53	-1.23	0.9	0.88	-0.94	0.31	-1.88	-1.52
Gata3	-2.39	-2.33	-0.92	-0.33	-2.47	0.26	-0.46	-0.33	1.01	0.97	2.39	2.31
Kiss1	-0.71	-0.13	-1.64	-2.65	1.77	1.5	-0.75	-0.94	-1.68	0.3	-1.21	-0.44
Tfap2b	-0.82	-2.42	-2.03	0.67	-1.54	0.34	1.56	-1.06	0.34	0.43	0.82	1.83
Fshb	-2.54	-3.78	-4	-3.25	0.85	0.95	1.38	-0.09	-0.08	0.22	0.01	0.23
Cga	-5.64	-4.28	-6.63	-6.64	3.62	0.02	1.26	-0.23	0.27	-1.48	-3.83	-0.97
Lhb	-2.76	-3.6	-4.2	-2.34	0.48	-0.7	1.73	0.31	0.3	-0.27	-0.86	-0.28
Nmu	-1.76	-0.24	-1.65	-1.76	1.69	1.44	0.17	-1.23	0.28	-0.07	-1.48	1.44
Esr1	-0.25	0.11	-0.3	-0.28	0.65	0.59	0.25	-0.64	0.2	-0.29	-0.7	0.56
1Fe=female; Ma=male;Wi=nursing withdrawal; Nu=nursing; Vi=viral elicited maternal immune activation; Co=control
