# Supplementary material for: Prenatal and postnatal challenges affect the hypothalamic molecular pathways that regulate hormonal levels
Source: PLoS One. 2023 Oct 18;18(10):e0292952. doi: 10.1371/journal.pone.0292952 (PMC10584192; doi:10.1371/journal.pone.0292952)
Supplement: S5 Table — (XLSX) [file pone.0292952.s006.xlsx]

## Sheet: Table S5
Table S5. Enriched motifs, tracks, and transcription factors (normalized enrichment scores NES > 3.5) among genes presenting differential expression (False Discovery Rate FDR-adjusted p value < 0.05) for the effects of maternal immune activation, nursing withdrawal, sex, and interactions.
Transcription Factor	Motif	AUC1	NES
PROP1	taipale-TAATYNAATTA-PROP1-DBD	0.13	4.81
ALX4	homer-M00250	0.12	4.29
FOXB1	taipale-WNWGTMAATATTRACWNW-FOXB1-DBD	0.12	4.24
SIRT6	transfac_pro-M01797	0.12	4.23
LMX1B	transfac_pro-M01363	0.12	4.08
ALX3	transfac_pro-M01294	0.12	4.04
SHOX2	flyfactorsurvey-lola-PG_SOLEXA_FBgn0005630	0.11	3.83
GATA3	jaspar-MA0045.1	0.11	3.79
DMRTA2	stark-MAATTNAATT	0.11	3.76
PAX3	transfac_public-M00355	0.11	3.67
POU4F1	jaspar-MA0120.1	0.11	3.65
FOXJ3	yetfasco-1467	0.11	3.63
PAX3	homer-M00574	0.11	3.55
PDX1	stark-TAATTRANNTTNATG	0.11	3.52
UNCX	taipale-NTAATYTAATTAN-Uncx-DBD	0.11	3.52
NFYC	yetfasco-986	0.11	3.51
Transcription Factor	Track	AUC	NES
SUZ12	wgEncodeSydhTfbsNt2d1Suz12UcdPk.narrowPeak.gz	0.18	10.65
CTBP2	wgEncodeSydhTfbsH1hescCtbp2UcdPk.narrowPeak.gz	0.16	9.25
SUZ12	wgEncodeSydhTfbsH1hescSuz12UcdPk.narrowPeak.gz	0.13	7.52
TCF12	wgEncodeHaibTfbsA549Tcf12V0422111Etoh02PkRep2.broadPeak.gz	0.09	4.81
TCF12	wgEncodeHaibTfbsH1hescTcf12Pcr1xPkRep1.broadPeak.gz	0.07	4.02
BRCA1	wgEncodeSydhTfbsGm12878Brca1a300IggmusPk.narrowPeak.gz	0.07	3.97
1 Area Under the cumulative Recovery Curve
			1.43396
